# Supplementary material for: The Therapeutic Effect of Tapinarof on In Vitro Cutaneous Lupus-like Keratinocyte Model
Source: Int J Mol Sci. 2026 Jun 28;27(13):5828. doi: 10.3390/ijms27135828 (PMC13362408; doi:10.3390/ijms27135828)
Supplement: Supplementary file 1 [file ijms-27-05828-s001.zip]

Archive with 6 entries (6 files):
- Supplementary Figure S1.jpg
- Supplementary Figure S2.jpg
- Supplementary Figure S3.jpg
- Table S1.xlsx
- Table S2.xlsx
- Table S3.xlsx
