# Supplementary material for: The Therapeutic Effect of Tapinarof on In Vitro Cutaneous Lupus-like Keratinocyte Model
Source: Int J Mol Sci. 2026 Jun 28;27(13):5828. doi: 10.3390/ijms27135828 (PMC13362408; doi:10.3390/ijms27135828)
Supplement: Supplementary file 1 [file ijms-27-05828-s001.zip › Table S1.xlsx]

## Sheet: Sheet1 (2)
Table S1
ACLE
Age	Sex	Biopsy site	Clinical characteristics of skin lesions	Antinuclear antibody	Anti-dsDNA antibody (IU/ml)	Direct immunofluorescence	Other clinical characteristics
51	female	cheek	Butterfly rash	×2560	24.6	positive	SLEDAI 14
23	female	cheek	Butterfly rash	×2560	>379	positive	SLEDAI 21
46	female	forehead	Butterfly rash	×320	90.36	positive	Cytopenia, Hypocomplementemia
32	female	cheek	Butterfly rash	×160	16.9	positive	SLEDAI 14
41	female	back	Maculopapular rash	×320	(-)	positive	Under treatment for SLE, alopecia
41	female	upper arm	Maculopapular rash	×160	(-)	negative	Under treatment for SLE, lupus nephritis
43	female	upper arm	Maculopapular rash	×320	130.8	positive	Alopecia, mucosal ulcer

## Sheet: Sheet1
	Table S1
	ACLE	ACLE
	Number	Age	Gender	Biopsy site	Clinical characteristics of skin lesions	Antinuclear antibody	Anti dsDNA antibody (IU/ml)	Direct immmunofluorescence	Other clinical characteristics
7493029	1	51	female	cheek	Butterfly rash	×2560	24.6	positive	SLEDAI 14
11239811	2	23	female	cheek	Butterfly rash	×2560	>379	positive	SLEDAI 21
10715849	3	46	female	forehead	Butterfly rash	×320	90.36	positive	Cytopenia, Hypocomplementemia
10376459	4	32	female	cheek	Butterfly rash	×160	16.9	positive	SLEDAI 14
5886465	5	41	female	back	Maculopapular rash	×320	(-)	positive	under treatment for SLE, alopecia
3536106	6	41	female	upper arm	Maculopapular rash	×160	(-)	negative	under treatment for SLE, lupus nephiritis
10608937	7	43	female	upper arm	Maculopapular rash	×320	130.8	positive	alopecia, mucosal ulcer
	Normal
	Number	Age	Gender	Biopsy site
	1	24	female	chest
	2	49	female	lower leg
	3	32	female	abdomen
	4	30	female	abdomen
	5	46	female	thigh
	6	27	female	lower leg
	7	39	female	chest
