# Supplementary material for: The Therapeutic Effect of Tapinarof on In Vitro Cutaneous Lupus-like Keratinocyte Model
Source: Int J Mol Sci. 2026 Jun 28;27(13):5828. doi: 10.3390/ijms27135828 (PMC13362408; doi:10.3390/ijms27135828)
Supplement: Supplementary file 1 [file ijms-27-05828-s001.zip › Table S2.xlsx]

## Sheet: antibodies (2)
Table S2. Antibodies used for Western blotting and Immunohistochemistry
	Antibody	Catalog Number	Manufacturer	Application
	Anti-Phospho-Stat1	#9167	Cell Signaling Technology, Inc.	Western Blotting / IHC
	Anti-Stat1	#9172	Cell Signaling Technology, Inc.	Western Blotting
	Anti-Phospho-Stat2	#88410	Cell Signaling Technology, Inc.	Western Blotting
	Anti-Stat2	#72604	Cell Signaling Technology, Inc.	Western Blotting
	Anti-AHR	#83220	Cell Signaling Technology, Inc.	Western Blotting
	Anti-IRF9	#76684	Cell Signaling Technology, Inc.	Western Blotting
	Anti-Histone H3	#4499	Cell Signaling Technology, Inc.	Western Blotting
	Anti-mouse IgG, HRP-linked	#7076	Cell Signaling Technology, Inc.	Western Blotting
	Anti-rabbit IgG, HRP-linked	#7074	Cell Signaling Technology, Inc.	Western Blotting
	Anti- IFN-kappa	H00056832-M01	Abnova Corporation	Western Blotting
	Anti-CXCL10	PAB19527	Abnova Corporation	Western Blotting / IHC
	Anti-IL6	ab6672	Abcam plc	Western Blotting
	Anti- αTubulin	sc-5286	Santa Cruz Biotechnology, Inc.	Western Blotting

## Sheet: antibodies
Table. Antibodies used for Western blotting and Immunohistochemistry
	Antibody	Catalog Number	Make	Application
	Anti-Phospho-Stat1	#9167	Cell Signaling Technology, Inc.	Western Blotting / IHC
	Anti-Stat1	#9172	Cell Signaling Technology, Inc.	Western Blotting
	Anti-Phospho-Stat2	#88410	Cell Signaling Technology, Inc.	Western Blotting
	Anti-Stat2	#72604	Cell Signaling Technology, Inc.	Western Blotting
	Anti-AhR	#83220	Cell Signaling Technology, Inc.	Western Blotting
	Anti-IRF7	#13014	Cell Signaling Technology, Inc.	Western Blotting
	Anti-IRF9	#76684	Cell Signaling Technology, Inc.	Western Blotting
	Anti-MyD88	#4283	Cell Signaling Technology, Inc.	Western Blotting
	Anti-TRAF3	#4729	Cell Signaling Technology, Inc.	Western Blotting
	Anti-TRAF6	#8028	Cell Signaling Technology, Inc.	Western Blotting
	Anti-Histone H3	#4499	Cell Signaling Technology, Inc.	Western Blotting
	Anti-mouse IgG, HRP linked	#7076	Cell Signaling Technology, Inc.	Western Blotting
	Anti-rabbit IgG, HRP linked	#7074	Cell Signaling Technology, Inc.	Western Blotting
	Anti- IFN-kappa	H00056832-M01	Abnova Corporation	Western Blotting
	Anti-CXCL10	PAB19527	Abnova Corporation	Western Blotting / IHC
	Anti-IL6	ab6672	Abcam plc	Western Blotting
	Anti-IL-37/IL-1F7	AF1975	R&D Systems, Inc.	Western Blotting
	Anti- α Tubulin	sc-5286	Santa Cruz Biotechnology, Inc.	Western Blotting
	Anti-IRF7	bs-2994R	Bioss Inc.	IHC
