# Supplementary material for: The Therapeutic Effect of Tapinarof on In Vitro Cutaneous Lupus-like Keratinocyte Model
Source: Int J Mol Sci. 2026 Jun 28;27(13):5828. doi: 10.3390/ijms27135828 (PMC13362408; doi:10.3390/ijms27135828)
Supplement: Supplementary file 1 [file ijms-27-05828-s001.zip › Table S3.xlsx]

## Sheet: Sheet1
	Table.S3 Primer sequences for qRT-PCR
	Gene			Sequence (5' to 3')
	GAPDH	forward		TGATGACATCAAGAAGGTGGTGAAG
		reverse		TCCTTGGAGGCCATGTGGGCCAT
	AHR	forward		ATCACCTACGCCAGTCGCAAG
		reverse		AGGCTAGCCAAACGGTCCAAC
	CYP1A1	forward		GGAGGTGGTTGGCTCTGGAA
		reverse		GCTGGACATTGGCGTTCTCATC
	CXCL10	forward		TGCAAGCCAATTTTGTCCACGTGTTG
		reverse		GCAGCTGATTTGGTGACCATCATTGG
	IL6	forward		AAGCCAGAGCTGTGCAGATGAGTA
		reverse		TGTCCTGCAGCCACTGGTTC
	YWHAZ	TaqManTM Gene Expression Assay		Hs01122445_g1
	IFNK	TaqManTM Gene Expression Assay		Hs00737883_m1
	BAFF (TNFSF13B)	TaqManTM Gene Expression Assay		Hs00198106_m1
